# Supplementary material for: Molecular phylogeny of ocelloid-bearing dinoflagellates (Warnowiaceae) as inferred from SSU and LSU rDNA sequences
Source: BMC Evol Biol. 2009 May 25;9:116. doi: 10.1186/1471-2148-9-116 (PMC2694157; doi:10.1186/1471-2148-9-116)
Supplement: Additional file 1 — LSU rDNA phylogeny. Gamma-corrected maximum likelihood tree (-lnL = 4115.21736, α = 0.742, 4 rate categories) inferred using the GTR model of substitution on an alignment of 47 LSU rDNA sequences and 358 unambiguously aligned sites. Numbers at the branches denote bootstrap percentages using maximum likelihood – GTR (top) and Bayesian posterior probabilities – GTR (bottom). Black dots on branches denote bootstrap percentages and posterior probabilities of 95% or higher. Sequences derived from this study are highlighted in black boxes. [file 1471-2148-9-116-S1.zip]

Archive with 1 entries (1 files):
- sup1.eps
